# Supplementary material for: The Anti-Inflammatory Effect of Bovine Bone-Gelatin-Derived Peptides in LPS-Induced RAW264.7 Macrophages Cells and Dextran Sulfate Sodium-Induced C57BL/6 Mice
Source: Nutrients. 2022 Apr 1;14(7):1479. doi: 10.3390/nu14071479 (PMC9003490; doi:10.3390/nu14071479)
Supplement: Supplementary file 1 [file nutrients-14-01479-s001.zip]

Archive with 2 entries (2 files):
- nutrients-1643761-supplementary.pdf
- Table S1 The peptides composition of GP .csv
